# Supplementary material for: Phenotypic and Genomic Analysis of Enterobacter ludwigii Strains: Insights into Mechanisms Enhancing Plant Growth Both Under Normal Conditions and in Response to Supplementation with Mineral Fertilizers and Exposure to Stress Factors
Source: Plants (Basel). 2024 Dec 19;13(24):3551. doi: 10.3390/plants13243551 (PMC11677954; doi:10.3390/plants13243551)
Supplement: Supplementary file 1 [file plants-13-03551-s001.zip]

Archive with 2 entries (2 files):
- Supplementary Table 1,3,4.pdf
- Supplementary Table 2.xlsx
