# Supplementary material for: Phenotypic and Genomic Analysis of Enterobacter ludwigii Strains: Insights into Mechanisms Enhancing Plant Growth Both Under Normal Conditions and in Response to Supplementation with Mineral Fertilizers and Exposure to Stress Factors
Source: Plants (Basel). 2024 Dec 19;13(24):3551. doi: 10.3390/plants13243551 (PMC11677954; doi:10.3390/plants13243551)
Supplement: Supplementary file 1 [file plants-13-03551-s001.zip › Supplementary Table 2.xlsx]

## Sheet: Nitrogen metabolism
Gene name	Gene annotation	KEGG_DB	Pfam	InterPro	NCBIfam	PANTHER	GMG_278	GMG_291	GMG_336	GMG_378
NifH	Nitrogenase iron protein nifH	K02588	PF00142	IPR005977	TIGR01287		no	no	no	no
NifD	nitrogenase molybdenum-iron protein alpha chain	K02586	PF00148	IPR005972	TIGR01282	PTHR43457	no	no	no	no
NifK	nitrogenase molybdenum-iron protein beta chain	K02591		IPR005976	TIGR01286		no	no	no	no
NifE	nitrogenase molybdenum-cofactor synthesis protein NifE	K02587		IPR049939	TIGR01283		no	no	no	no
NifN	nitrogenase molybdenum-iron protein NifN	K02592			TIGR01285		no	no	no	no
NifB	nitrogen fixation protein NifB	K02585		IPR024899	TIGR01290	PTHR43787	no	no	no	no
NifX	iron-molebdenium cofactor processing protein	K02596		IPR013480	TIGR02663	PTHR03206	no	no	no	no
nifA	Nif specific regulatory protein	K02584			TIGR01817		no	no	no	no
nifQ	molybdenum ion binding protein	K15790		IPR006975			no	no	no	no
nifS	cystein desulfurase	K04487			TIGR03402		gene_3771|GeneMark.hmm|404_aa|-|126292|127506	gene_3574|GeneMark.hmm|404_aa|+|48839|50053	gene_3809|GeneMark.hmm|404_aa|+|48837|50051	gene_3525|GeneMark.hmm|404_aa|-|126232|127446
nifT	nitrogen fixation protein	K02593	PF06988	IPR024044			no	no	no	no
nifU	Fe-S cluster assembly protein	K04488		IPR014824			gene_3770|GeneMark.hmm|128_aa|-|125882|126268	gene_3575|GeneMark.hmm|128_aa|+|50077|50463	gene_3810|GeneMark.hmm|128_aa|+|50075|50461	gene_3524|GeneMark.hmm|128_aa|-|125822|126208
nifW	Nitrogen fixation protein NifW	K02595	PF03206	IPR004893			no	no	no	no
nifM	nitrogen fixation protein NifM			IPR014282	TIGR02933
nifZ	Nitrogenase MoFe maturation protein, NifZ	K02597		IPR007415			no	no	no	no
nifL	Nitrogen fixation negative regulator NifL	K23916		IPR014285			no	no	no	no
nifV	homocitrate syntase	K02594			TIGR02660		no	no	no	no
nifJ	Pyruvate-flavodoxin oxidoreductase	K03737			TIGR02176		gene_1354|GeneMark.hmm|1174_aa|+|39323|42847	gene_154|GeneMark.hmm|1174_aa|-|149705|153229	gene_12|GeneMark.hmm|1174_aa|-|8259|11783	gene_2872|GeneMark.hmm|1174_aa|-|159703|163227
nifP	Probable serine acetyltransferase				TIGR01172
nifF	flavodoxin
nafY	proposed intermediate carrier in M-cluster assembly
vnfH	vanadium nitrogenase iron protein	K22899					no	no	no	no
vnfD	vanadium-dependent nitrogenase alpha chain [EC:1.18.6.2]	K22896					no	no	no	no
vnfG	vanadium nitrogenase delta subunit [EC:1.18.6.2]	K22898					no	no	no	no
vnfK	vanadium-dependent nitrogenase beta chain [EC:1.18.6.2]	K22897					no	no	no	no
vnfE	nitrogenase vanadium-cofactor synthesis protein VnfE	K22903					no	no	no	no
vnfN		no	PF00148	IPR000510			no	no	no	no
vnfA	Nitrogen fixation protein VnfA	no	PF01590	IPR003593		PTHR32071:SF57	no	no	no	no
vnfX	Nitrogenase biosynthetic protein vnfX	no	PF002579	IPR003731		PTHR33937:SF2	no	no	no	no
vnfY	Nitrogen fixation-related protein, vnfY	no	PF002579	IPR003731			no	no	no	no
vnfU	NifU C-terminal domain-containing protein, VnfU	no	PF01106	IPR034904		PTHR11178	no	no	no	no
anfH	nitrogenase iron protein 2	no	PF00142	IPR030655		PTHR42864	no	no	no	no
anfD	Nitrogenase iron-iron protein alpha chain	no	PF00148	IPR000510		PTHR43457	no	no	no	no
anfG	Nitrogenase iron-iron protein delta chain	no	PF03139	IPR014278			no	no	no	no
anfK	Nitrogenase iron-iron protein beta chain	no					no	no	no	no
anfA	nitrogen fixation protein anfA	no	PF00148	IPR000510		PTHR33712	no	no	no	no
anfO	Fe-only nitrogenase accessory protein AnfO	no	PF09582	IPR014287	TIGR02940		no	no	no	no
anfR	AnfR protein	no	PF13772	IPR017939		PTHR12935:SF0	no	no	no	no
anfU	NifU C-terminal domain-containing protein, AnfU	no	PF01106	IPR034904			no	no	no	no
amoA (1, 2)	Ammonia monooxygenase subunit A	K10944					no	no	no	no
amoB	alkene monooxygenase gamma subunit	K22359					no	no	no	no
arcC	carbamate kinase	K00926					gene_2270|GeneMark.hmm|303_aa|-|140443|141354, gene_4059|GeneMark.hmm|330_aa|-|113750|114742	gene_3232|GeneMark.hmm|303_aa|-|110533|111444, gene_3926|GeneMark.hmm|330_aa|-|113611|114603	gene_3238|GeneMark.hmm|303_aa|+|100944|101855, gene_4175|GeneMark.hmm|330_aa|-|61651|62643	gene_3678|GeneMark.hmm|303_aa|-|112176|113087, gene_4049|GeneMark.hmm|330_aa|-|61711|62703
cynT	carbonic anhydrase	K01673					gene_849|GeneMark.hmm|211_aa|+|902840|903475, gene_2522|GeneMark.hmm|220_aa|-|417909|418571	gene_659|GeneMark.hmm|211_aa|-|664713|665348, gene_2977|GeneMark.hmm|220_aa|+|69979|70641	gene_446|GeneMark.hmm|211_aa|-|480099|480734, gene_3074|GeneMark.hmm|220_aa|-|175420|176082	gene_929|GeneMark.hmm|211_aa|-|334506|335141, gene_2640|GeneMark.hmm|220_aa|-|258922|259584
cah	carbonic anhydrase	K01674					gene_3951|GeneMark.hmm|246_aa|+|140239|140979	gene_3818|GeneMark.hmm|246_aa|+|140270|141010	gene_1860|GeneMark.hmm|246_aa|+|555994|556734	gene_1662|GeneMark.hmm|246_aa|-|14814|15554
gdhA	glutamate dehydrogenase (NADP+)	K00262					gene_734|GeneMark.hmm|447_aa|-|789158|790501	gene_773|GeneMark.hmm|447_aa|+|777687|779030	gene_561|GeneMark.hmm|447_aa|+|593082|594425	gene_1042|GeneMark.hmm|447_aa|+|446219|447562
glnA	glutamine synthetase	K01915					gene_4269|GeneMark.hmm|469_aa|+|89257|90666	gene_4170|GeneMark.hmm|469_aa|-|13938|15347	gene_4106|GeneMark.hmm|469_aa|+|89257|90666	gene_3981|GeneMark.hmm|469_aa|+|89269|90678
glnB	nitrogen regulatory protein P-II 1	K04751					gene_3783|GeneMark.hmm|112_aa|-|137645|137983	gene_3562|GeneMark.hmm|112_aa|+|38362|38700	gene_3797|GeneMark.hmm|112_aa|+|38360|38698	gene_3537|GeneMark.hmm|112_aa|-|137585|137923
glnK	nitrogen regulatory protein P-II 2	K04752					gene_3122|GeneMark.hmm|112_aa|+|161198|161536	gene_1878|GeneMark.hmm|112_aa|-|366202|366540	gene_2203|GeneMark.hmm|112_aa|-|365655|365993	gene_1549|GeneMark.hmm|112_aa|-|383720|384058
gltB	glutamate synthase (NADPH) large chain	K00265					gene_3909|GeneMark.hmm|1486_aa|+|91988|96448	gene_3776|GeneMark.hmm|1486_aa|+|92019|96479	gene_1818|GeneMark.hmm|1486_aa|+|507742|512202	gene_1705|GeneMark.hmm|1486_aa|-|59344|63804
gltD	glutamate synthase (NADPH) small chain	K00266					gene_3910|GeneMark.hmm|472_aa|+|96458|97876	gene_3777|GeneMark.hmm|472_aa|+|96489|97907	gene_1819|GeneMark.hmm|472_aa|+|512212|513630	gene_1704|GeneMark.hmm|472_aa|-|57916|59334
hao	hydroxylamine dehydrogenase	K10535					no	no	no	no
hcp	hydroxylamine reductase	K05601					gene_418|GeneMark.hmm|550_aa|-|446886|448538	gene_2222|GeneMark.hmm|550_aa|-|200815|202467	gene_2530|GeneMark.hmm|550_aa|+|207142|208794	gene_2196|GeneMark.hmm|550_aa|-|165611|167263
hdh	7-alpha-hydroxysteroid dehydrogenase	K00076					no	no	no	no
hzo	hydrazine oxidoreductase
hzsA	subunit of the specific anammox enzyme hydrazine synthase
hzsB	Hydrazine synthase beta subunit B
narG	nitrate reductase / nitrite oxidoreductase, alpha subunit	K00370					gene_1234|GeneMark.hmm|1246_aa|+|1315516|1319256, gene_1525|GeneMark.hmm|1247_aa|-|207993|211736	gene_272|GeneMark.hmm|1246_aa|-|248932|252672, gene_1528|GeneMark.hmm|1247_aa|+|690040|693783	gene_59|GeneMark.hmm|1246_aa|-|60353|64093, gene_1323|GeneMark.hmm|1247_aa|+|695893|699636	gene_2919|GeneMark.hmm|1246_aa|-|211795|215535, gene_4298|GeneMark.hmm|1247_aa|+|70325|74068
narH	nitrate reductase / nitrite oxidoreductase, beta subunit	K00371					gene_1235|GeneMark.hmm|506_aa|+|1319277|1320797, gene_1524|GeneMark.hmm|511_aa|-|206461|207996	gene_271|GeneMark.hmm|514_aa|-|247391|248935, gene_1529|GeneMark.hmm|511_aa|+|693780|695315	gene_58|GeneMark.hmm|506_aa|-|58812|60332, gene_1324|GeneMark.hmm|511_aa|+|699633|701168	gene_2918|GeneMark.hmm|514_aa|-|210254|211798, gene_4299|GeneMark.hmm|511_aa|+|74065|75600
narI	nitrate reductase gamma subunit	K00374					gene_1237|GeneMark.hmm|226_aa|+|1321489|1322169, gene_1522|GeneMark.hmm|225_aa|-|205077|205754	gene_269|GeneMark.hmm|226_aa|-|246019|246699, gene_1531|GeneMark.hmm|225_aa|+|696022|696699	gene_56|GeneMark.hmm|226_aa|-|57440|58120, gene_1326|GeneMark.hmm|225_aa|+|701875|702552	gene_2916|GeneMark.hmm|226_aa|-|208882|209562, gene_4301|GeneMark.hmm|225_aa|+|76307|76984
narK	MFS transporter, NNP family, nitrate/nitrite transporter	K02575					gene_1233|GeneMark.hmm|468_aa|+|1314043|1315449, gene_1526|GeneMark.hmm|465_aa|-|212118|213515	gene_273|GeneMark.hmm|468_aa|-|252739|254145, gene_1527|GeneMark.hmm|465_aa|+|688261|689658	gene_60|GeneMark.hmm|468_aa|-|64160|65566, gene_1322|GeneMark.hmm|465_aa|+|694114|695511	gene_2920|GeneMark.hmm|468_aa|-|215602|217008, gene_4297|GeneMark.hmm|465_aa|+|68546|69943
narQ	two-component system, NarL family, nitrate/nitrite sensor histidine kinase NarQ	K07674					gene_3694|GeneMark.hmm|564_aa|+|34177|35871	gene_3651|GeneMark.hmm|564_aa|-|140474|142168	gene_3886|GeneMark.hmm|564_aa|-|140484|142178	gene_3447|GeneMark.hmm|564_aa|+|34107|35801
napA	nitrate reductase (cytochrome)	K02567					no	gene_1523|GeneMark.hmm|832_aa|+|681528|684026	no	no
nasA	assimilatory nitrate reductase catalytic subunit	K00372					gene_1530|GeneMark.hmm|832_aa|-|217750|220248	gene_1523|GeneMark.hmm|832_aa|+|681528|684026	gene_1318|GeneMark.hmm|832_aa|+|687381|689879	gene_4293|GeneMark.hmm|832_aa|+|61813|64311
nasB	Nitrite reductase [NAD(P)H]	K00361					gene_1531|GeneMark.hmm|1328_aa|-|220245|224231	gene_1522|GeneMark.hmm|1328_aa|+|677545|681531	gene_1317|GeneMark.hmm|1328_aa|+|683398|687384	gene_4292|GeneMark.hmm|1328_aa|+|57830|61816
nasD	Nitrite reductase [NAD(P)H]	K15578					gene_1532|GeneMark.hmm|262_aa|-|224243|225031	gene_1521|GeneMark.hmm|262_aa|+|676745|677533	gene_1316|GeneMark.hmm|262_aa|+|682598|683386	gene_4291|GeneMark.hmm|262_aa|+|57030|57818
nasE	nitrate/nitrite transport system permease protein	K15577					gene_1533|GeneMark.hmm|293_aa|-|225041|225922	gene_1520|GeneMark.hmm|293_aa|+|675854|676735	gene_1315|GeneMark.hmm|293_aa|+|681707|682588	gene_4290|GeneMark.hmm|293_aa|+|56139|57020
nasF	nitrate/nitrite transport system substrate-binding protein	K15576					gene_1534|GeneMark.hmm|402_aa|-|225925|227133	gene_1519|GeneMark.hmm|396_aa|+|674661|675851	gene_1314|GeneMark.hmm|396_aa|+|680514|681704	gene_4289|GeneMark.hmm|415_aa|+|54889|56136
nasR	Nitrate regulatory protein
nfsA	Oxygen-insensitive NADPH nitroreductase	K10678					gene_375|GeneMark.hmm|240_aa|+|403710|404432	gene_2179|GeneMark.hmm|240_aa|+|157639|158361	gene_2574|GeneMark.hmm|240_aa|-|251247|251969	gene_2152|GeneMark.hmm|240_aa|+|122422|123144
nirB	nitrite reductase (NADH) large subunit	K00362					gene_3501|GeneMark.hmm|847_aa|+|32831|35374	gene_3491|GeneMark.hmm|847_aa|-|174862|177405	gene_3405|GeneMark.hmm|847_aa|+|32481|35024	gene_3377|GeneMark.hmm|847_aa|-|175052|177595
nirD	nitrite reductase (NADH) small subunit	K00363					gene_3502|GeneMark.hmm|108_aa|+|35371|35697	gene_3490|GeneMark.hmm|108_aa|-|174539|174865	gene_3406|GeneMark.hmm|108_aa|+|35021|35347	gene_3376|GeneMark.hmm|108_aa|-|174729|175055
nirK (1, 2, 3)	Nitrite reductase (NO-forming)	K00368					no	no	no	no
nirS (1, 2, 3)	Nitrite reductase (NO-forming)	K15864					no	no	no	no
norB	nitric oxide reductase subunit B	K04561					no	no	no	no
norR	anaerobic nitric oxide reductase transcription regulator	K12266					gene_2604|GeneMark.hmm|547_aa|-|14977|16620	gene_3974|GeneMark.hmm|547_aa|-|14977|16620	gene_1357|GeneMark.hmm|529_aa|-|15589|17178	gene_3815|GeneMark.hmm|547_aa|-|14977|16620
norV	anaerobic nitric oxide reductase flavorubredoxin	K12264					gene_2605|GeneMark.hmm|479_aa|+|16679|18118	gene_3975|GeneMark.hmm|479_aa|+|16679|18118	gene_1358|GeneMark.hmm|479_aa|+|17291|18730	gene_3816|GeneMark.hmm|479_aa|+|16679|18118
norW_1	Nitric oxide reductase FlRd-NAD(+) reductase	K12265					gene_2606|GeneMark.hmm|377_aa|+|18115|19248	gene_3976|GeneMark.hmm|377_aa|+|18115|19248	gene_1359|GeneMark.hmm|377_aa|+|18727|19860	gene_3817|GeneMark.hmm|377_aa|+|18115|19248
norW_2	nitrite reductase (NADH) large subunit	K00362					gene_3501|GeneMark.hmm|847_aa|+|32831|35374	gene_3491|GeneMark.hmm|847_aa|-|174862|177405	gene_3405|GeneMark.hmm|847_aa|+|32481|35024	gene_3377|GeneMark.hmm|847_aa|-|175052|177595
nosZ (1, 2)	Nitrous-oxide reductase	K00376					no	no	no	no
nrfA	nitrite reductase (cytochrome c-552)	K03385					no	no	no	no
ncd2	Nitronate monooxygenase	K00459					gene_1827|GeneMark.hmm|372_aa|+|540093|541211	gene_1226|GeneMark.hmm|372_aa|-|360565|361683	gene_1019|GeneMark.hmm|372_aa|-|366424|367542	no
	Assimilatory nitrate reduction
	Dissimilatory nitrate ruduction
	Anaerobic nitric oxide reductase; uses NADH to detoxify nitric oxide (NO), protecting several 4Fe-4S NO-sensitive enzymes.

## Sheet: Phosphate solubilizing
PGP acivites description	Gene name	Gene annotation	KEGG_DB	Pfam	InterPro	NCBIfam	PANTHER	GMG_278	GMG_291	GMG_336	GMG_378
Продукция и секреция глюконовой кислоты:
	gcd	Quinoprotein glucose dehydrogenase	K00117	PF01011	IPR018391	TIGR03074	PTHR32303	gene_2520|GeneMark.hmm|796_aa|-|414673|417063	gene_2979|GeneMark.hmm|796_aa|+|71487|73877	gene_3072|GeneMark.hmm|796_aa|-|172184|174574	gene_2638|GeneMark.hmm|796_aa|-|255686|258076
	pqqA	pyrroloquinoline quinone biosynthesis protein A K06139	K06135					no	no	no	no
	pqqB	pyrroloquinoline quinone biosynthesis protein B	K06136					no	no	no	no
	pqqC	pyrroloquinoline-quinone synthase [EC:1.3.3.11]	K06137	PF03070	IPR011845		IPR011845	no	no	no	no
	pqqD	pyrroloquinoline quinone biosynthesis protein D	K06138					no	no	no	no
	pqqE	PqqA peptide cyclase [EC:1.21.98.4]	K06139					no	no	no	no
	pqqF
	pqqG
	gad	gluconate dehydrogenase
	gdh	glucose 1-dehydrogenase [EC:1.1.1.47]	K00034					no	no	no	no
2- ketogluconic acid	gadh	D-glyceraldehyde dehydrogenase (NADP+) [EC:1.2.1.89]	K18128					no	no	no	no
2,5-diketogluconic acid	2kgadh
Секреция лимонной кислоты:
	citC	[citrate (pro-3S)-lyase] ligase [EC:6.2.1.22]	K01910					gene_2836|GeneMark.hmm|341_aa|-|262388|263413	gene_2544|GeneMark.hmm|341_aa|-|156294|157319	gene_1590|GeneMark.hmm|341_aa|-|263236|264261	gene_1953|GeneMark.hmm|341_aa|+|320123|321148
	dpiB, citA	two-component system, CitB family, cit operon sensor histidine kinase CitA	K07700					gene_2735|GeneMark.hmm|545_aa|+|162029|163666, gene_2839|GeneMark.hmm|541_aa|+|266012|267637	gene_2443|GeneMark.hmm|545_aa|+|55935|57572, gene_2547|GeneMark.hmm|541_aa|+|159918|161543	gene_1489|GeneMark.hmm|545_aa|+|162890|164527, gene_1593|GeneMark.hmm|541_aa|+|266860|268485	gene_1950|GeneMark.hmm|541_aa|-|315899|317524, gene_4173|GeneMark.hmm|545_aa|-|23292|24929
	citA	MFS transporter, MHS family, citrate/tricarballylate:H+ symporter	K03288					gene_1798|GeneMark.hmm|456_aa|+|506338|507708	gene_1255|GeneMark.hmm|456_aa|-|394068|395438	gene_1048|GeneMark.hmm|456_aa|-|399927|401297	gene_237|GeneMark.hmm|451_aa|+|252846|254201
	citS	two-component system, CitB family, sensor histidine kinase CitS [EC:2.7.13.3]	K11637					no	no	no	no
	citH
	citR	LysR family transcriptional regulator, repressor for citA	K19242					no	no	no	no
Секреция фумаровой кислоты:
	DcuS		K07701					gene_1790|GeneMark.hmm|538_aa|+|493855|495471	gene_1263|GeneMark.hmm|538_aa|-|406305|407921	gene_1056|GeneMark.hmm|538_aa|-|412164|413780	gene_229|GeneMark.hmm|538_aa|+|240105|241721
Секреция малеиновой кислоты:
	MalK		K11614					no	no	no	no
Секреция пировиноградной кислоты:
	?
Секреция уксусной кислоты:
	?
Высобождение ортофосфата из фитатов:
Catalyzes the hydrolysis of phytate (or myo-inositol hexakisphosphate, an indigestible organic form of phosphorus that is found in many plant tissues) to myo-inositol and inorganic phosphate	appA	Phytase AppA	K01093	PF00328	IPR033379		PTHR11567:SF110	no	no	no	no
		Alkaline phosphatase	K01077					gene_3053|GeneMark.hmm|457_aa|+|87336|88709	gene_1947|GeneMark.hmm|457_aa|-|439029|440402	gene_2273|GeneMark.hmm|457_aa|-|438481|439854	gene_1618|GeneMark.hmm|457_aa|-|456549|457922
	phoD	Alkaline phosphatase D	K01113	PF01663				no	no	no	no
	phoN	Non-specific acid phosphatase	no	PF01569	IPR001011			no
	phnX	Phosphonoacetaldehyde hydrolase	K05306	PF00702	IPR036412	TIGR01549	PTHR43434	no	no	no	no
Микробные системы транспорта фосфатов:
	phnK	putative phosphonate transport system ATP-binding protein	K05781					gene_4106|GeneMark.hmm|251_aa|+|15588|16343	gene_4139|GeneMark.hmm|251_aa|-|89179|89934	gene_3937|GeneMark.hmm|251_aa|+|15618|16373	gene_3781|GeneMark.hmm|251_aa|-|96026|96781
	pitA	Phosphate inorganic transporter
	pstS	Phosphate-specific transporter (periplasmic phosphate-binding protein)
	ppx1	exopolyphosphatase
	ppk1	polyphosphate kinase

## Sheet: Phytohormones
Gene name	Gene annotation	KEGG_DB	Pfam	InterPro	NCBIfam	PANTHER	GMG_278	GMG_291	GMG_336	GMG_378
	Synthesis of tryptophan, a precursor of IAA
trpCF	Tryptophan biosynthesis protein TrpCF	K13498	PF002118	IPR013785		PTHR22854:SF2	gene_1434|GeneMark.hmm|452_aa|+|125031|126389	gene_75|GeneMark.hmm|452_aa|-|66163|67521	gene_3641|GeneMark.hmm|452_aa|-|66282|67640	gene_2785|GeneMark.hmm|452_aa|-|72534|73892
trpS	Tryptophan--tRNA ligase	K01867	PF000579	IPR001412	TIGR00233	PTHR43766	gene_2301|GeneMark.hmm|333_aa|-|177614|178615, gene_3505|GeneMark.hmm|334_aa|-|37624|38628	gene_3263|GeneMark.hmm|333_aa|-|147704|148705, gene_3487|GeneMark.hmm|334_aa|+|171608|172612	gene_3207|GeneMark.hmm|333_aa|+|63683|64684, gene_3409|GeneMark.hmm|334_aa|-|37276|38280	gene_2418|GeneMark.hmm|334_aa|-|18656|19660, gene_3373|GeneMark.hmm|334_aa|+|171798|172802
trpE	Anthranilate synthase component 1	K01657	PF04715	IPR005801	TIGR00565	PTHR11236	gene_1432|GeneMark.hmm|520_aa|+|121870|123432	gene_77|GeneMark.hmm|520_aa|-|69120|70682	gene_3643|GeneMark.hmm|520_aa|-|69239|70801	gene_2787|GeneMark.hmm|520_aa|-|75491|77053
trpB	Tryptophan synthase beta chain	K01696	PF00291	IPR006653	TIGR00263	PTHR48077:SF3	gene_1435|GeneMark.hmm|404_aa|+|126379|127593	gene_74|GeneMark.hmm|404_aa|-|64959|66173	gene_3640|GeneMark.hmm|404_aa|-|65078|66292	gene_2784|GeneMark.hmm|404_aa|-|71330|72544
	Synthesis of IAA via tryptamine
	Tryptophan decarboxylase	K01593	PF00282	IPR010977		PTHR11999:SF70	no	no	no	no
AOC1	diamine oxidase	K11182					no	no	no	no
maoA	Primary amine oxidase monoamine oxidase	K00274	PF01179	IPR000269		PTHR10638	no	no	no	no
	Synthesis of IAA via indole-3-pyruvate
Tam1	tryptophan aminotransferase	K14265					no	no	no	no
TAA1	L-tryptophan---pyruvate aminotransferase	K16093	PF04864	IPR006948		PTHR43795:SF95	no	no	no	no
ipdC	tryptophan aminotransferase	K04103	PF02775				gene_2130|GeneMark.hmm|612_aa|-|889873|891711	gene_923|GeneMark.hmm|612_aa|+|10065|11903	gene_710|GeneMark.hmm|612_aa|+|9947|11785	gene_4549|GeneMark.hmm|612_aa|-|13383|15221
ALDH	aldehyde dehydrogenase (NAD+)	K00128	PF00171	IPR016161		PTHR43217
	Synthesis of IAA via indole-3-acetamide
iaaM	tryptophan 2-monooxygenase	K00466	PF01593	IPR002937		PTHR10742:SF342	no	no	no	no
iaaH	indoleacetamide hydrolase	K21801	PF01425	IPR000120		PTHR11895:SF151	no	no	no	no
	Synthesis of IAA via indole-3-acetaldoxime
	tryptamine,NADPH:oxygen oxidoreductase (N-hydroxylating)
	N-hydroxyl-tryptamine oxidoreductase
	indoleacetaldoxime dehydratase	K11868					no	no	no	no
	nitrilase	K01501					no	no	no	no
	Gibberellins
CPY115
CPY112	cytochrome P450 family 112 subfamily A	K21116					no	no	no	no
CPY114	cytochrome P450 family 114	K21117					no	no	no	no
fdGA
SDR
CYP117	cytochrome P450 family 117 subfamily A	K21118					no	no	no	no
ggps	geranylgeranyl diphosphate synthase, type II [EC:2.5.1.1 2.5.1.10 2.5.1.29]	K13789					no	no	no	no
CPS	ent-copalyl diphosphate synthase [EC:5.5.1.13]	K04120					no	no	no	no
KS	ent-kaurene synthase [EC:4.2.3.19]	K04121					no	no	no	no
idi	isopentenyl-diphosphate Delta-isomerase [EC:5.3.3.2]	K01823					gene_2755|GeneMark.hmm|180_aa|+|183930|184472	gene_2463|GeneMark.hmm|180_aa|+|77836|78378	gene_1509|GeneMark.hmm|180_aa|+|184795|185337	gene_2034|GeneMark.hmm|180_aa|-|399060|399602
	Ethylene
accD	1-aminocyclopropane-1-carboxylate deaminase [EC:3.5.99.7]	K01505					no	no	no	no

## Sheet: Siderophore
Description	Gene name	Gene annotation	KEGG_DB	Pfam	InterPro	NCBIfam	PANTHER	GMG_278	GMG_291	GMG_336	GMG_378
TonB is important for iron uptake because it couples the dedicated outer-membrane iron transporters FepA, FecA, and Fuel to the proton-motive force	exbB	biopolymer transport protein ExbB	K03561	PF01618	IPR002898	TIGR02797	PTHR30625:SF16	gene_2859|GeneMark.hmm|238_aa|-|291083|291799	gene_2567|GeneMark.hmm|238_aa|-|184989|185705	gene_1613|GeneMark.hmm|238_aa|-|291931|292647	gene_1930|GeneMark.hmm|238_aa|+|293671|294387
	exbD	biopolymer transport protein ExbD	K03559	PF02472	IPR003400		PTHR30558:SF9	gene_2858|GeneMark.hmm|141_aa|-|290653|291078	gene_2566|GeneMark.hmm|141_aa|-|184559|184984	gene_1612|GeneMark.hmm|141_aa|-|291501|291926	gene_1931|GeneMark.hmm|141_aa|+|294392|294817
	tonB	periplasmic protein TonB	K03832	PF03544, PF16031	IPR003538	TIGR01352	PTHR33446:SF2	gene_1487|GeneMark.hmm|254_aa|-|170022|170786	gene_22|GeneMark.hmm|254_aa|+|21766|22530	gene_3588|GeneMark.hmm|254_aa|+|21885|22649	gene_2727|GeneMark.hmm|252_aa|+|21886|22644
Biosynthesis of the siderophore enterobactin (enterochelin)	entD	Enterobactin synthase component D	K02362	PF17837	IPR008278		PTHR38096	gene_94|GeneMark.hmm|228_aa|-|103881|104567	gene_1675|GeneMark.hmm|228_aa|+|141228|141914	gene_2000|GeneMark.hmm|228_aa|+|141229|141915	gene_1295|GeneMark.hmm|220_aa|+|141227|141889
	entF	Enterobactin synthase component F	K02364	PF00501	IPR010071	TIGR01733		gene_98|GeneMark.hmm|1285_aa|+|108608|112465	gene_1671|GeneMark.hmm|1285_aa|-|133330|137187	gene_1996|GeneMark.hmm|1285_aa|-|133331|137188	gene_1291|GeneMark.hmm|1285_aa|-|133329|137186
	entS	enterobactin (siderophore) exporter	K08225	PF05977	IPR023722		PTHR23513:SF9	gene_102|GeneMark.hmm|415_aa|+|115412|116659	gene_1667|GeneMark.hmm|415_aa|-|129136|130383	gene_1992|GeneMark.hmm|415_aa|-|129137|130384	gene_1287|GeneMark.hmm|415_aa|-|129135|130382
	entC	isochorismate synthase	K02361	PF00501				gene_104|GeneMark.hmm|391_aa|+|117851|119026	gene_1665|GeneMark.hmm|391_aa|-|126769|127944	gene_1990|GeneMark.hmm|391_aa|-|126770|127945	gene_1285|GeneMark.hmm|391_aa|-|126766|127941
	entE	Enterobactin synthase component E	K02363	PF00857				gene_105|GeneMark.hmm|536_aa|+|119036|120646	gene_1664|GeneMark.hmm|536_aa|-|125149|126759	gene_1989|GeneMark.hmm|536_aa|-|125150|126760	gene_1284|GeneMark.hmm|536_aa|-|125146|126756
	entB	Enterobactin synthase component B	K01252					gene_106|GeneMark.hmm|284_aa|+|120657|121511	gene_1663|GeneMark.hmm|284_aa|-|124284|125138	gene_1988|GeneMark.hmm|284_aa|-|124285|125139	gene_1283|GeneMark.hmm|284_aa|-|124281|125135
	entA	2,3-dihydro-2,3-dihydroxybenzoate dehydrogenase	K00216	PF13561				gene_107|GeneMark.hmm|251_aa|+|121511|122266	gene_1662|GeneMark.hmm|251_aa|-|123529|124284	gene_1987|GeneMark.hmm|251_aa|-|123530|124285	gene_1282|GeneMark.hmm|251_aa|-|123526|124281
Сomplex involved in ferric enterobactin uptake	fepA	Ferrienterobactin receptor	K19611	PF07715	IPR012910	TIGR01783	PTHR30069:SF51	gene_95|GeneMark.hmm|762_aa|-|104688|106976	gene_1674|GeneMark.hmm|762_aa|+|138819|141107	gene_1999|GeneMark.hmm|762_aa|+|138820|141108	gene_1294|GeneMark.hmm|762_aa|+|138818|141106
	fepB	Ferric enterobactin-binding periplasmic protein FepB	K23185	PF01497	IPR002491		PTHR30532:SF2	gene_103|GeneMark.hmm|319_aa|-|116704|117663	gene_1666|GeneMark.hmm|319_aa|+|128132|129091	gene_1991|GeneMark.hmm|319_aa|+|128133|129092	gene_1286|GeneMark.hmm|319_aa|+|128129|129088
	fepC	Ferric enterobactin transport ATP-binding protein FepC	K23188	PF00005	IPR00353		PTHR42771:SF12	gene_99|GeneMark.hmm|266_aa|-|112513|113313	gene_1670|GeneMark.hmm|266_aa|+|132482|133282	gene_1995|GeneMark.hmm|266_aa|+|132483|133283	gene_1290|GeneMark.hmm|266_aa|+|132481|133281
	fepD	fepD, fagA, cchC, desH; iron-siderophore transport system permease protein	K23186	PF01032	IPR037294		PTHR30472:SF1	gene_101|GeneMark.hmm|338_aa|-|114299|115315	gene_1668|GeneMark.hmm|338_aa|+|130480|131496	gene_1993|GeneMark.hmm|338_aa|+|130481|131497	gene_1288|GeneMark.hmm|338_aa|+|130479|131495
	fepG	fepG, fagB, cchD, desG; Ferric enterobactin transport system permease protein	K23187	PF01032	IPR037294		PTHR30472:SF24	gene_100|GeneMark.hmm|330_aa|-|113310|114302	gene_1669|GeneMark.hmm|330_aa|+|131493|132485	gene_1994|GeneMark.hmm|330_aa|+|131494|132486	gene_1289|GeneMark.hmm|330_aa|+|131492|132484
Catalyzes the hydrolysis of trivalent iron enterobactin (Fe-Ent)	fes	iron(III)-enterobactin esterase	K07214	PF11806	IPR021764			gene_96|GeneMark.hmm|425_aa|+|107111|108388	gene_1673|GeneMark.hmm|425_aa|-|137407|138684	gene_1998|GeneMark.hmm|425_aa|-|137408|138685	gene_1293|GeneMark.hmm|425_aa|-|137406|138683
Сomplex is involved in citrate-dependent absorption of Fe3+	fecB	Fe(3+) dicitrate-binding periplasmic protein FecB	K23181	PF01497	IPR002491		PTHR30532:SF1	no	no	no	no
	fecC	Fe(3+) dicitrate transport system permease protein FecC	K23183	PF01032	IPR037294		PTHR30472:SF1	no	no	no	no
	fecD	Fe(3+) dicitrate transport system permease protein FecD	K23182	PF01032	IPR037294		PTHR30472:SF24	no	no	no	no
	fecE	Fe(3+) dicitrate transport ATP-binding protein FecE	K23184	PF00005	IPR003593		PTHR42771:SF12	no	no	no	no
The YclNOPQ complex is involved in the absorption of iron-petrobactin Petrobactin is a photoreactive 3,4-catecholate siderophore produced by many representatives of the B.cereus group, including B.anthracis. Selectively binds iron-free and trivalent petrobactin and petrobactin precursor 3,4-dihydroxybenzoic acid (3,4-DHB)	yclN	Petrobactin import system permease protein YclN	K25284	PF01032	IPR037294		PTHR30472	no	no	no	no
	yclO	Petrobactin import system permease protein YclO	K25283	PF01032	IPR037294		PTHR30472	no	no	no	no
	yclP	Petrobactin import ATP-binding protein YclP	K25285	PF00005	IPR003593		PTHR42771	no	no	no	no
	yclQ	Petrobactin-binding protein YclQ	K25282	PF01497	IPR002491		PTHR30532	no	no	no	no

## Sheet: Biofilm formation
Gene name	Gene annotation	KEGG_DB	GMG_278	GMG_291	GMG_336	GMG_378
tomB	Biofilm formation regulator YbaJ
luxS	S-ribosylhomocysteine lyase	K07173	gene_4086|GeneMark.hmm|171_aa|-|140084|140599	gene_3953|GeneMark.hmm|171_aa|-|139945|140460	gene_4202|GeneMark.hmm|171_aa|-|87986|88501	gene_4076|GeneMark.hmm|171_aa|-|88052|88567
efp	elongation factor P	K02356	gene_1990|GeneMark.hmm|190_aa|+|733176|733748, gene_2151|GeneMark.hmm|188_aa|+|11997|12563	gene_4335|GeneMark.hmm|188_aa|+|11647|12213, gene_1063|GeneMark.hmm|190_aa|-|168028|168600	gene_851|GeneMark.hmm|190_aa|-|167905|168477, gene_3357|GeneMark.hmm|188_aa|-|229960|230526	gene_487|GeneMark.hmm|190_aa|+|528100|528672, gene_4443|GeneMark.hmm|188_aa|+|12064|12630
sacA	beta-fructofuranosidase	K01193	gene_1194|GeneMark.hmm|468_aa|-|1273061|1274467, gene_2296|GeneMark.hmm|477_aa|+|171019|172452, gene_2298|GeneMark.hmm|497_aa|+|173825|175318	gene_312|GeneMark.hmm|468_aa|+|293721|295127, gene_3258|GeneMark.hmm|477_aa|+|141109|142542, gene_3260|GeneMark.hmm|497_aa|+|143915|145408	gene_98|GeneMark.hmm|468_aa|+|105142|106548, gene_3210|GeneMark.hmm|497_aa|-|66980|68473, gene_3212|GeneMark.hmm|477_aa|-|69846|71279	gene_2411|GeneMark.hmm|477_aa|+|8992|10425, gene_2413|GeneMark.hmm|497_aa|+|11797|13290, gene_2960|GeneMark.hmm|468_aa|+|257576|258982
hfq	RNA-binding protein Hfq
crr	sugar PTS system EIIA component	K02777	gene_3674|GeneMark.hmm|169_aa|+|13814|14323	gene_3671|GeneMark.hmm|169_aa|-|162022|162531	gene_3906|GeneMark.hmm|169_aa|-|162032|162541	gene_3427|GeneMark.hmm|169_aa|+|13744|14253
cyaA	adenylate cyclase, class 1	K05851	gene_4321|GeneMark.hmm|847_aa|-|39061|41604	gene_4290|GeneMark.hmm|847_aa|-|39061|41604	gene_4239|GeneMark.hmm|821_aa|+|39492|41957	gene_4117|GeneMark.hmm|847_aa|-|39045|41588
crp	CRP/FNR family transcriptional regulator, cyclic AMP receptor protein	K10914	gene_3493|GeneMark.hmm|210_aa|+|23692|24324	gene_3499|GeneMark.hmm|210_aa|-|185912|186544	gene_3397|GeneMark.hmm|210_aa|+|23342|23974	gene_3385|GeneMark.hmm|210_aa|-|186102|186734
dksA	RNA polymerase-binding transcription factor	K06204	gene_2533|GeneMark.hmm|151_aa|-|427364|427819	gene_2966|GeneMark.hmm|151_aa|+|60731|61186	gene_3085|GeneMark.hmm|151_aa|-|184875|185330	gene_2651|GeneMark.hmm|151_aa|-|268364|268819
pdeH	c-di-GMP phosphodiesterase	K21086	gene_3644|GeneMark.hmm|257_aa|-|185558|186331	gene_3348|GeneMark.hmm|257_aa|+|23905|24678	gene_3549|GeneMark.hmm|257_aa|-|185223|185996	gene_3234|GeneMark.hmm|257_aa|+|24080|24853
ycgR	flagellar brake protein	K21087	gene_1604|GeneMark.hmm|243_aa|+|304313|305044	gene_1449|GeneMark.hmm|243_aa|-|596732|597463	gene_1243|GeneMark.hmm|243_aa|-|602594|603325	gene_40|GeneMark.hmm|243_aa|+|45230|45961
yegE	diguanylate cyclase	K21084	gene_1903|GeneMark.hmm|1117_aa|+|628262|631615	gene_1150|GeneMark.hmm|1117_aa|-|270161|273514	gene_938|GeneMark.hmm|1117_aa|-|270038|273391	gene_399|GeneMark.hmm|1117_aa|+|421260|424613
yedQ	diguanylate cyclase	K21085	gene_1782|GeneMark.hmm|430_aa|-|485118|486410	gene_1271|GeneMark.hmm|430_aa|+|415366|416658	gene_1064|GeneMark.hmm|606_aa|+|421225|423045	gene_221|GeneMark.hmm|606_aa|-|230839|232659
gmr	c-di-GMP phosphodiesterase Gmr	K14051	gene_1409|GeneMark.hmm|663_aa|+|99170|101161	gene_100|GeneMark.hmm|663_aa|-|91391|93382	gene_3666|GeneMark.hmm|663_aa|-|91511|93502	gene_2817|GeneMark.hmm|663_aa|-|101390|103381
mlrA	MerR family transcriptional regulator, activator of the csg genes	K21089	gene_1947|GeneMark.hmm|290_aa|+|684771|685643	gene_1106|GeneMark.hmm|290_aa|-|216133|217005	gene_894|GeneMark.hmm|290_aa|-|216010|216882	gene_445|GeneMark.hmm|290_aa|+|479695|480567
ydaM	diguanylate cyclase	K21088	gene_1367|GeneMark.hmm|410_aa|+|54800|56032	gene_142|GeneMark.hmm|410_aa|-|136520|137752	gene_3708|GeneMark.hmm|410_aa|-|136640|137872	gene_2859|GeneMark.hmm|410_aa|-|146519|147751
rpoS	RNA polymerase nonessential primary-like sigma factor	K03087	gene_2637|GeneMark.hmm|330_aa|-|50396|51388	gene_4007|GeneMark.hmm|330_aa|-|50396|51388	gene_1391|GeneMark.hmm|330_aa|-|51008|52000	gene_3849|GeneMark.hmm|330_aa|-|50388|51380
adrB	c-di-GMP phosphodiesterase	K21090	gene_1630|GeneMark.hmm|532_aa|+|330334|331932	gene_1423|GeneMark.hmm|532_aa|-|569844|571442	gene_1217|GeneMark.hmm|532_aa|-|575707|577305	gene_66|GeneMark.hmm|532_aa|+|71250|72848
adrA	diguanylate cyclase	K18968	gene_3055|GeneMark.hmm|367_aa|+|89221|90324	gene_1945|GeneMark.hmm|367_aa|-|437414|438517	gene_2271|GeneMark.hmm|367_aa|-|436866|437969	gene_1616|GeneMark.hmm|367_aa|-|454934|456037
csgD	LuxR family transcriptional regulator, csgAB operon transcriptional regulatory protein	K04333	gene_603|GeneMark.hmm|216_aa|-|660766|661416	gene_905|GeneMark.hmm|216_aa|+|906772|907422	gene_692|GeneMark.hmm|216_aa|+|722173|722823	gene_2382|GeneMark.hmm|216_aa|-|379068|379718
csgB	minor curlin subunit	K04335	gene_604|GeneMark.hmm|163_aa|+|662147|662638	gene_904|GeneMark.hmm|163_aa|-|905550|906041	gene_691|GeneMark.hmm|163_aa|-|720951|721442	gene_2383|GeneMark.hmm|163_aa|+|380449|380940
csgA	major curlin subunit	K04334	gene_605|GeneMark.hmm|151_aa|+|662680|663135	gene_903|GeneMark.hmm|151_aa|-|905053|905508	gene_690|GeneMark.hmm|151_aa|-|720454|720909	gene_2384|GeneMark.hmm|151_aa|+|380982|381437
csgC	curli production protein	K04336	gene_606|GeneMark.hmm|110_aa|+|663195|663527	gene_902|GeneMark.hmm|110_aa|-|904661|904993	gene_689|GeneMark.hmm|110_aa|-|720062|720394	gene_2385|GeneMark.hmm|110_aa|+|381497|381829
bscA	cellulose synthase	K00694	gene_3652|GeneMark.hmm|871_aa|-|199833|202448	gene_3340|GeneMark.hmm|871_aa|+|7788|10403	gene_3557|GeneMark.hmm|871_aa|-|199498|202113	gene_3226|GeneMark.hmm|871_aa|+|7963|10578
wza	polysaccharide biosynthesis/export protein	K01991	gene_1898|GeneMark.hmm|379_aa|-|621293|622432, gene_1939|GeneMark.hmm|379_aa|-|675933|677072	gene_1114|GeneMark.hmm|379_aa|+|224704|225843, gene_1155|GeneMark.hmm|379_aa|+|279344|280483	gene_902|GeneMark.hmm|379_aa|+|224581|225720, gene_943|GeneMark.hmm|379_aa|+|279221|280360	gene_394|GeneMark.hmm|378_aa|-|414294|415430, gene_437|GeneMark.hmm|379_aa|-|470857|471996
glgC	glucose-1-phosphate adenylyltransferase	K00975	gene_3544|GeneMark.hmm|438_aa|-|85564|86880	gene_3448|GeneMark.hmm|438_aa|+|123356|124672	gene_3448|GeneMark.hmm|438_aa|-|85228|86544	gene_3334|GeneMark.hmm|438_aa|+|123531|124847
glgA	starch synthase	K00703	gene_3543|GeneMark.hmm|468_aa|-|84131|85537	gene_3449|GeneMark.hmm|477_aa|+|124672|126105	gene_3447|GeneMark.hmm|468_aa|-|83795|85201	gene_3335|GeneMark.hmm|477_aa|+|124847|126280
glgP	glycogen phosphorylase	K00688	gene_3536|GeneMark.hmm|797_aa|-|72063|74456, gene_3542|GeneMark.hmm|815_aa|-|81665|84112	gene_3450|GeneMark.hmm|815_aa|+|126124|128571, gene_3456|GeneMark.hmm|797_aa|+|135780|138173	gene_3440|GeneMark.hmm|797_aa|-|71726|74119, gene_3446|GeneMark.hmm|815_aa|-|81329|83776	gene_3336|GeneMark.hmm|815_aa|+|126299|128746, gene_3342|GeneMark.hmm|797_aa|+|135956|138349
pgaA	biofilm PGA synthesis protein PgaA	K11935	gene_2844|GeneMark.hmm|820_aa|+|272875|275337	gene_2552|GeneMark.hmm|820_aa|+|166781|169243	gene_1598|GeneMark.hmm|820_aa|+|273723|276185	gene_1944|GeneMark.hmm|820_aa|-|307132|309594
pgaB	poly-beta-1,6-N-acetyl-D-glucosamine N-deacetylase	K11931	gene_2845|GeneMark.hmm|669_aa|+|275340|277349	gene_2553|GeneMark.hmm|669_aa|+|169246|171255	gene_1599|GeneMark.hmm|669_aa|+|276188|278197	gene_1943|GeneMark.hmm|669_aa|-|305120|307129
pgaC	poly-beta-1,6-N-acetyl-D-glucosamine synthase	K11936	gene_2846|GeneMark.hmm|443_aa|+|277342|278673	gene_2554|GeneMark.hmm|443_aa|+|171248|172579	gene_1600|GeneMark.hmm|443_aa|+|278190|279521	gene_1942|GeneMark.hmm|443_aa|-|303796|305127
pgaD	biofilm PGA synthesis protein PgaD	K11937	gene_2847|GeneMark.hmm|143_aa|+|278670|279101	gene_2555|GeneMark.hmm|143_aa|+|172576|173007	gene_1601|GeneMark.hmm|143_aa|+|279518|279949	gene_1941|GeneMark.hmm|143_aa|-|303368|303799
luxS	S-ribosylhomocysteine lyase	K07173	gene_4086|GeneMark.hmm|171_aa|-|140084|140599	gene_3953|GeneMark.hmm|171_aa|-|139945|140460	gene_4202|GeneMark.hmm|171_aa|-|87986|88501	gene_4076|GeneMark.hmm|171_aa|-|88052|88567
lsrR	lsr operon transcriptional repressor	K11531	gene_2942|GeneMark.hmm|323_aa|+|380565|381536	gene_2650|GeneMark.hmm|323_aa|+|274471|275442	gene_1696|GeneMark.hmm|323_aa|+|381413|382384	gene_1831|GeneMark.hmm|323_aa|-|192807|193778
sdiA	LuxR family transcriptional regulator, quorum-sensing system regulator SdiA	K07782	gene_1744|GeneMark.hmm|240_aa|-|449819|450541	gene_1309|GeneMark.hmm|240_aa|+|451235|451957	gene_1101|GeneMark.hmm|240_aa|+|457094|457816	gene_184|GeneMark.hmm|240_aa|-|196061|196783
barA	two-component system, NarL family, sensor histidine kinase BarA	K07678	gene_2666|GeneMark.hmm|919_aa|+|81032|83791	gene_4036|GeneMark.hmm|919_aa|+|81032|83791	gene_1420|GeneMark.hmm|919_aa|+|81644|84403	gene_3878|GeneMark.hmm|919_aa|+|81024|83783
uvrY	two-component system, NarL family, invasion response regulator UvrY	K07689	gene_1742|GeneMark.hmm|218_aa|-|448405|449061	gene_1311|GeneMark.hmm|218_aa|+|452715|453371	gene_1103|GeneMark.hmm|218_aa|+|458574|459230	gene_182|GeneMark.hmm|218_aa|-|194647|195303
csrA	carbon storage regulator	K03563	gene_2587|GeneMark.hmm|61_aa|-|517|702	gene_3957|GeneMark.hmm|61_aa|-|517|702	gene_1340|GeneMark.hmm|61_aa|-|1129|1314	gene_3798|GeneMark.hmm|61_aa|-|517|702
arcB	two-component system, OmpR family, aerobic respiration control sensor histidine kinase ArcB	K07648	gene_3898|GeneMark.hmm|777_aa|-|75447|77780	gene_3765|GeneMark.hmm|777_aa|-|75478|77811	gene_1807|GeneMark.hmm|777_aa|-|491201|493534	gene_1716|GeneMark.hmm|777_aa|+|78022|80355
oxyR	LysR family transcriptional regulator, hydrogen peroxide-inducible genes activator	K04761	gene_4194|GeneMark.hmm|305_aa|-|7001|7918	gene_4245|GeneMark.hmm|305_aa|+|96686|97603	gene_4031|GeneMark.hmm|305_aa|-|7001|7918	gene_3906|GeneMark.hmm|305_aa|-|7004|7921
arcA	two-component system, OmpR family, aerobic respiration control protein ArcA	K07773	gene_2409|GeneMark.hmm|238_aa|-|282959|283675	gene_3090|GeneMark.hmm|238_aa|+|204875|205591	gene_2961|GeneMark.hmm|238_aa|-|40473|41189	gene_2527|GeneMark.hmm|238_aa|-|123974|124690
rcsA	LuxR family transcriptional regulator, capsular biosynthesis positive transcription factor	K07781	gene_1777|GeneMark.hmm|207_aa|+|482229|482852	gene_1276|GeneMark.hmm|207_aa|-|418924|419547	gene_1068|GeneMark.hmm|207_aa|-|424783|425406	gene_217|GeneMark.hmm|207_aa|+|228478|229101
rcsC	two-component system, NarL family, capsular synthesis sensor histidine kinase RcsC	K07677	gene_2026|GeneMark.hmm|948_aa|-|775244|778090	gene_1027|GeneMark.hmm|948_aa|+|123686|126532	gene_814|GeneMark.hmm|948_aa|+|123564|126410	gene_523|GeneMark.hmm|948_aa|-|570169|573015
rcsD	two-component system, NarL family, sensor histidine kinase RcsD	K07676	gene_2024|GeneMark.hmm|854_aa|+|771925|774489	gene_1029|GeneMark.hmm|854_aa|-|127287|129851	gene_816|GeneMark.hmm|854_aa|-|127164|129728	gene_521|GeneMark.hmm|854_aa|+|566849|569413
rcsB	two-component system, NarL family, sensor histidine kinase RcsD	K07687	gene_7|GeneMark.hmm|232_aa|+|15512|16210, gene_2025|GeneMark.hmm|216_aa|+|774506|775156	gene_1028|GeneMark.hmm|216_aa|-|126620|127270, gene_1762|GeneMark.hmm|232_aa|-|229585|230283	gene_815|GeneMark.hmm|216_aa|-|126497|127147	gene_522|GeneMark.hmm|216_aa|+|569430|570080
gcvA	LysR family transcriptional regulator, glycine cleavage system transcriptional activator	K03566	gene_1088|GeneMark.hmm|285_aa|-|1167096|1167953, gene_1439|GeneMark.hmm|304_aa|+|130453|131367, gene_1808|GeneMark.hmm|302_aa|-|520077|520985, gene_2682|GeneMark.hmm|305_aa|-|100323|101240	gene_70|GeneMark.hmm|304_aa|-|61185|62099, gene_419|GeneMark.hmm|285_aa|+|400235|401092, gene_1245|GeneMark.hmm|302_aa|+|380791|381699, gene_4052|GeneMark.hmm|305_aa|-|100323|101240	gene_207|GeneMark.hmm|285_aa|+|215603|216460, gene_1038|GeneMark.hmm|302_aa|+|386650|387558, gene_1436|GeneMark.hmm|305_aa|-|100935|101852, gene_3636|GeneMark.hmm|304_aa|-|61304|62218	gene_324|GeneMark.hmm|261_aa|-|334235|335020, gene_683|GeneMark.hmm|285_aa|+|58904|59761, gene_2780|GeneMark.hmm|304_aa|-|67556|68470, gene_3894|GeneMark.hmm|305_aa|-|100314|101231
gcvR	glycine cleavage system transcriptional repressor	K03567	gene_3705|GeneMark.hmm|189_aa|+|48060|48629	gene_3640|GeneMark.hmm|189_aa|-|127716|128285	gene_3875|GeneMark.hmm|189_aa|-|127726|128295	gene_3458|GeneMark.hmm|189_aa|+|47990|48559
envZ	two-component system, OmpR family, osmolarity sensor histidine kinase EnvZ	K07638	gene_3523|GeneMark.hmm|445_aa|-|57447|58784	gene_3469|GeneMark.hmm|445_aa|+|151452|152789	gene_3427|GeneMark.hmm|445_aa|-|57110|58447	gene_3355|GeneMark.hmm|445_aa|+|151628|152965
ompR	two-component system, OmpR family, phosphate regulon response regulator OmpR	K07659	gene_3524|GeneMark.hmm|239_aa|-|58790|59509	gene_3468|GeneMark.hmm|239_aa|+|150727|151446	gene_3428|GeneMark.hmm|239_aa|-|58453|59172	gene_3354|GeneMark.hmm|239_aa|+|150903|151622
crp	CRP/FNR family transcriptional regulator, cyclic AMP receptor protein	K10914	gene_3493|GeneMark.hmm|210_aa|+|23692|24324	gene_3499|GeneMark.hmm|210_aa|-|185912|186544	gene_3397|GeneMark.hmm|210_aa|+|23342|23974	gene_3385|GeneMark.hmm|210_aa|-|186102|186734
oxyS	small regulatory RNA OxyS	K18528	no	no	no	no
arcZ	small regulatory RNA ArcZ	K18504	no	no	no	no
dsrA	small regulatory RNA DsrA	K18502	no	no	no	no
rprA	small regulatory RNA RprA	K18518	no	no	no	no
gcvB	small regulatory RNA GcvB	K18521	no	no	no	no
omrA	small regulatory RNA OmrA	K18522	no	no	no	no
omrB	small regulatory RNA OmrB	K18523	no	no	no	no
mcaS	small regulatory RNA McaS	K21091	no	no	no	no
rydS	small regulatory RNA RydC	K18509	no	no	no	no

## Sheet: Oxydative
Gene name	Gene annotation	KEGG_DB	GMG_278	GMG_291	GMG_336	GMG_378
peroxide stress response
oxyR	DNA-binding transcriptional dual regulator OxyR
perR	Fur family transcriptional regulator, peroxide stress response regulator	K09825
soxS	AraC family transcriptional regulator, mar-sox-rob regulon activator	K13631	gene_4135|GeneMark.hmm|108_aa|+|46017|46343	gene_4110|GeneMark.hmm|108_aa|-|59179|59505	gene_3973|GeneMark.hmm|108_aa|+|52889|53215	gene_3745|GeneMark.hmm|108_aa|-|59179|59505
soxR	MerR family transcriptional regulator, redox-sensitive transcriptional activator SoxR	K13639	gene_4134|GeneMark.hmm|152_aa|-|45460|45918	gene_4111|GeneMark.hmm|152_aa|+|59604|60062	gene_3972|GeneMark.hmm|152_aa|-|52332|52790	gene_3746|GeneMark.hmm|152_aa|+|59604|60062
RpoE	rpoE; DNA-directed RNA polymerase subunit delta	K03048
rpoE	rpoE1; DNA-directed RNA polymerase subunit E' [EC:2.7.7.6]	K03049
rpoH	RNA polymerase sigma-32 factor	K03089	gene_3571|GeneMark.hmm|285_aa|-|114813|115670	gene_3421|GeneMark.hmm|285_aa|+|94566|95423	gene_3476|GeneMark.hmm|285_aa|-|114478|115335	gene_3307|GeneMark.hmm|285_aa|+|94740|95597
superoxide dismutase
SodA	superoxide dismutase, Fe-Mn family [EC:1.15.1.1]	K04565	gene_869|GeneMark.hmm|172_aa|+|922566|923084	gene_639|GeneMark.hmm|172_aa|-|645104|645622	gene_426|GeneMark.hmm|172_aa|-|460490|461008	gene_909|GeneMark.hmm|172_aa|-|314897|315415
sodB		K04564	gene_859|GeneMark.hmm|193_aa|-|914270|914851, gene_4233|GeneMark.hmm|206_aa|-|50764|51384	gene_649|GeneMark.hmm|193_aa|+|653337|653918, gene_4206|GeneMark.hmm|206_aa|+|53220|53840	gene_436|GeneMark.hmm|193_aa|+|468723|469304, gene_4070|GeneMark.hmm|206_aa|-|50764|51384	gene_919|GeneMark.hmm|193_aa|+|323130|323711, gene_3945|GeneMark.hmm|206_aa|-|50775|51395
sodC		?
catalase
cat	catalase [EC:1.11.1.6]	K03781	gene_64|GeneMark.hmm|351_aa|+|76524|77579, gene_762|GeneMark.hmm|699_aa|-|814939|817038	gene_1705|GeneMark.hmm|351_aa|-|168216|169271, gene_746|GeneMark.hmm|699_aa|+|751150|753249	gene_534|GeneMark.hmm|699_aa|+|566545|568644, gene_2030|GeneMark.hmm|351_aa|-|168217|169272	gene_1016|GeneMark.hmm|699_aa|+|419683|421782, gene_1322|GeneMark.hmm|351_aa|-|171083|172138,
peroxidase
gpx5	glutathione peroxidase [EC:1.11.1.9]	K00432	gene_23|GeneMark.hmm|160_aa|+|36821|37303, gene_783|GeneMark.hmm|183_aa|+|835134|835685	gene_725|GeneMark.hmm|183_aa|-|732503|733054, gene_1746|GeneMark.hmm|160_aa|-|208492|208974	gene_513|GeneMark.hmm|183_aa|-|547899|548450, gene_2071|GeneMark.hmm|160_aa|-|208566|209048	gene_995|GeneMark.hmm|183_aa|-|401034|401585, gene_1361|GeneMark.hmm|160_aa|-|211735|212217
Proline transporter
	GLYCINE BETAINE/L-PROLINE TRANSPORT SYSTEM PERMEASE PROTEIN PROW	PTHR30177	gene_945|GeneMark.hmm|215_aa|-|1003077|1003724	gene_1104|GeneMark.hmm|245_aa|+|215238|215975	gene_348|GeneMark.hmm|236_aa|+|378193|378903	gene_447|GeneMark.hmm|245_aa|-|480725|481462
	GLYCINE BETAINE/L-PROLINE TRANSPORT SYSTEM PERMEASE PROTEIN PROW	PTHR30177	gene_947|GeneMark.hmm|236_aa|-|1004651|1005361	gene_1102|GeneMark.hmm|370_aa|+|213199|214311	gene_350|GeneMark.hmm|215_aa|+|379830|380477	gene_449|GeneMark.hmm|370_aa|-|482389|483501
	GLYCINE BETAINE/L-PROLINE TRANSPORT SYSTEM PERMEASE PROTEIN PROW	PTHR30177	gene_1951|GeneMark.hmm|370_aa|-|687465|688577	gene_561|GeneMark.hmm|236_aa|+|562827|563537	gene_890|GeneMark.hmm|370_aa|+|213076|214188	gene_831|GeneMark.hmm|236_aa|+|232618|233328
	GLYCINE BETAINE/L-PROLINE TRANSPORT SYSTEM PERMEASE PROTEIN PROW	PTHR30177	gene_1949|GeneMark.hmm|245_aa|-|685801|686538	gene_563|GeneMark.hmm|215_aa|+|564464|565111	gene_892|GeneMark.hmm|245_aa|+|215115|215852	gene_833|GeneMark.hmm|215_aa|+|234255|234902
	GLYCINE BETAINE/PROLINE BETAINE TRANSPORT SYSTEM PERMEASE PROTEIN	PTHR47737	gene_4078|GeneMark.hmm|354_aa|+|130407|131471	no	gene_4194|GeneMark.hmm|354_aa|+|78308|79372	gene_4068|GeneMark.hmm|354_aa|+|78375|79439
	SODIUM/PROLINE SYMPORTER-RELATED	PTHR48086	gene_4127|GeneMark.hmm|549_aa|+|37234|38883	gene_3816|GeneMark.hmm|485_aa|+|137782|139239	gene_1858|GeneMark.hmm|485_aa|+|553506|554963	gene_2364|GeneMark.hmm|502_aa|+|362053|363561
	SODIUM/PROLINE SYMPORTER-RELATED	PTHR48086	gene_3949|GeneMark.hmm|485_aa|+|137751|139208	gene_4118|GeneMark.hmm|549_aa|-|66639|68288	gene_3965|GeneMark.hmm|549_aa|+|44106|45755	gene_1664|GeneMark.hmm|485_aa|-|16585|18042
	sodium/proline symporter PutP	TIGR02121	gene_4077|GeneMark.hmm|400_aa|+|129212|130414	gene_2389|GeneMark.hmm|502_aa|+|397859|399367	gene_2363|GeneMark.hmm|502_aa|-|10262|11770	no
	Proline/betaine transporter ProP, C-terminal cytoplasmic	SSF103661	gene_4091|GeneMark.hmm|500_aa|-|1255|2757	gene_4154|GeneMark.hmm|500_aa|+|102765|104267	gene_3922|GeneMark.hmm|500_aa|-|1285|2787	gene_3796|GeneMark.hmm|500_aa|+|109611|111113
	Glycine betaine/L-proline ABC transporter ATP-binding protein	G3DSA:3.40.50.300:FF:000201	no	no	gene_4193|GeneMark.hmm|400_aa|+|77113|78315	no
	Glycine betaine/L-proline ABC transporter ATP-binding protein	G3DSA:3.40.50.300:FF:000201	no	no	gene_351|GeneMark.hmm|382_aa|+|380477|381625	no
	Sodium:solute symporter family	PF00474	gene_585|GeneMark.hmm|502_aa|+|643930|645438	no	no	no
	betaine/proline/choline family ABC transporter ATP-binding protein	TIGR01186	gene_944|GeneMark.hmm|382_aa|-|1001929|1003077	gene_564|GeneMark.hmm|382_aa|+|565111|566259	no	gene_834|GeneMark.hmm|382_aa|+|234902|236050
	betaine/proline/choline family ABC transporter ATP-binding protein	TIGR01186	no	gene_3944|GeneMark.hmm|400_aa|+|129073|130275	no	no
	GLYCINE BETAINE/PROLINE BETAINE TRANSPORT SYSTEM ATP-BINDING PROTEIN PROV	PTHR43869	no	no	no	gene_4067|GeneMark.hmm|400_aa|+|77180|78382
	SODIUM/PROLINE SYMPORTER-RELATED	PTHR48086	no	no	no	gene_3753|GeneMark.hmm|549_aa|-|66639|68288
